# Supplementary material for: Environmental Selection Pressures Related to Iron Utilization Are Involved in the Loss of the Flavodoxin Gene from the Plant Genome
Source: Genome Biol Evol. 2015 Feb 16;7(3):750–67. doi: 10.1093/gbe/evv031 (PMC5322553; doi:10.1093/gbe/evv031)
Supplement: Supplementary Data [file supp_evv031_SupplementaryData2_TableS1.xls]

## Sheet: Eukaryotes
Additional data file 2: Algal isolates used in this study and corresponding metadata. The color codes in the Phylum/Class column indicate the plastid lineages of the corresponding organisms: red, green or glaucophyte (yellow).
Habitat	Fld Presence/Absence	Organism	Clone	Phylum/Class	Isolation site	Coordinates	Reference	Fld accession number	18S rRNA SILVA accession number (* same clone; # same genus)
acidic hot spings	-	Cyanidioschyzon merolae	10D / NIES1332	Rhodophyta	Acidic hot springs, Sardinia Island, Italy.	40° N, 9° E (approx)	Matsuzaki et al., 2004	-	AB158485
acidic hot springs	-	Galdieria sulphuraria	074W	Rhodophyta	Hot sulfur springs, Mt. Lawu of Java, Indonesia.	7° 37' 38'' S, 111° 11' 39'' E (approx)	Schönknecht et al., 2013	-	AB091230
freshwater/soil	-	Klebsormidium flaccidum	NIES-2285	Charophyta	Barlow, Madison, Wisconsin, USA.	43° 04' 23'' N, 89° 26' 20'' W	Hori et al., 2014	-	X75520
freshwater/soil	-	Chlamydomonas reinhardtii		Chlorophyta	Massachusetts, USA.		Merchant et al., 2007	-	AY665726
freshwater	-	Chlorella variabilis (Chlorella sp.)	NC64A	Chlorophyta	Isolated from Paramecium bursaria syngen 1 collected in North Carolina, USA		Blanc et al., 2010	-	AB206549
freshwater	-	Monoraphidium neglectum	SAG 48.87	Chlorophyta	Basin in greenhouse, Köthen, Germany.	51° 44' 46'' N, 11° 59' 01'' E	Bogen et al., 2013	-	AJ300526*
freshwater	-	Volvox carteri f. nagariensis	Eve, a subclone of HK10	Chlorophyta	A pond associated with a rice paddy near Kobe, Japan.	34° 45' 23'' N, 135° 08' 19'' E (approx)	Prochnik et al., 2010	-	ACJH01008033*
freshwater	-	Guillardia theta	CCMP327/ CCMP2712	Cryptophyta	Tank, Milford, Connecticut, USA.	41° 13' 35'' N, 73° 03' 50'' W	Curtis et al., 2012	-	AEIE01003291*
salt marsh	-	Cyanophora paradoxa	CCMP329/ CCAP981/1 Pringsheim strain	Glaucophyte	Salt marsh, England, United Kingdom (very approx.).	54° N, 2° 53' 24'' W (approx)	Price et al., 2012	-	FR865776*
soil	-	Galdieria phlegrea	DBV009 VTNE	Rhodophyta	Viterbo, Italy. A dry, crypto-endolithic site in which the biomat grew inside the layers of the alunite opal rocks and the temperature ranged from 18 to 30 °C.		Qiu et al., 2013	-	AB090830# (Galdieria partita)
soil	-	Heterococcus sp.	DN1	Xanthophyceae	Snows of the Peak 10 of Breckenridge, Colorado, USA.	39° 26' 35'' N, 106° 06' 10'' W	Nelson et al., 2013	-	JN661814* (parcial) / AJ579336
freshwater	+	Cyclotella sp.	UTCC 432	Bacillariophyta	Lake Biwa, Japan.	35° 20' N, 136° 10' E (approx)	McKay et al., 2004	-	DQ514850
freshwater/soil	+	Chlorella fusca Shihira et Krauss (Scenedesmus vacuolatus)	SAG 211-15	Chlorophyta	Melbourne, material from Bean, Australia.	-	Inda and Peleato, 2002, 2003; Peleato et al., 1994; Zumft and Spiller, 1971	-	X56104
coast	-	Bathycoccus prasinos	RCC1005	Chlorophyta	SOLA station, Bay of Banyuls-sur-Mer, France.	42° 29' 3'' N, 3° 8' 7'' E	Moreau et al., 2012	-	FO082268
coast	-	Micromonas pusilla	CCMP1545	Chlorophyta	English Channel/North Atlantic waters near Plymouth, England, United Kingdom (approx.).	50° 21' 43'' N, 4° 10' 11'' W	Worden et al., 2009	-	ACCP01000012*
coast	-	Micromonas pusilla (Micromonas sp. RCC299)	NOUM17/CCMP2709	Chlorophyta	South Pacific Ocean, Ebene Cruise.	22° 19' 59'' S, 166° 19' 59'' E	Worden et al., 2009	-	CP001575
lagoon	-	Ostreococcus tauri	OTH95/ RCC745	Chlorophyta	Thau lagoon connected to the Mediterranean Sea, France.	43° 24' N, 3° 36' E	Derelle et al., 2006	-	AY329635
lagoon	-	Nannochloropsis gaditana	CCMP526	Eustigmatophyceae	Oualidia Lagoon, Morocco.	32° 44' 20'' N, 9° 02' 16'' W	Radakovits et al., 2012	-	AGNI01001154*
coast	-	Nannochloropsis oceanica	CCMP531	Eustigmatophyceae	Qingdao, China.	36° 02' 59'' N, 120° 18' 36'' E	Wang et al., 2014	-	U41094*
coast	-	Nannochloropsis oceanica	CCMP1779/ CCAP211/46	Eustigmatophyceae	Arabian Sea near Kuwait, Kuwait Institute for Scientific Research, Kuwait.	29° N, 48° E (very approx.)	Vieler et al., 2012	-	AF045034*
coast	-	Nannochloropsis oculata	CCMP525	Eustigmatophyceae	Skate Point, Isle of Cumbrae, Scotland, UK.	55° 46' 45'' N, 4° 55' 47'' W (approx)	Wang et al., 2014	-	U38902*
coast	-	Nannochloropsis salina	CCMP537	Eustigmatophyceae	Narragansett Bay, Rhode Island, USA.	41° 36' 00'' N, 71° 24' 00'' W	Wang et al., 2014	-	AF045049*
coast	-	Ectocarpus siliculosus (Dillwyn) Lyngbye	Ec 32/ CCAP1310/4	Phaeophyceae	San Juan de Marcona, Peru.	15° 21' 17'' S, 75° 10' 26'' W (approx)	Cock et al., 2010	-	AY307398
coast/moist terrestrial areas	-	Porphyridium purpureum (Porphyridium cruentum)	CCMP1328	Rhodophyta	Eel Pond, Woods Hole, Massachusetts, USA.	41° 31' 35'' N, 70° 40' 12'' W	Bhattacharya et al., 2013	-	EU818942
coast	+	Chaetoceros muellerii	CCMP1316	Bacillariophyta	Oceanic Institute, Hawaii, USA, North Pacific (NCMA, National Center for Marine Algae and Microbiota)	21° 30’ 00'' N, 157° 49’ 59.9'' W	Davey et al., 2001	-	AY485453*
coast	+	Chaetoceros neogracile (Chaetoceros gracilis)	Cheat B	Bacillariophyta	Boothbay, Maine, USA.	43° 50' N, 69° 38´ W (approx)	Erdner et al., 1999	-	EU090012
coast	+	Cylindrotheca closterium (Nitzschia closterium (Ehrenberg) W.Smith)	CS5	Bacillariophyta	Port Hacking, Australia.	34° 04' 33'' S, 151° 09' 49'' E	Pankowski and McMinn, 2009a	-	AY866417
coast	+	Phaeodactylum tricornutum Bohlin	CCMP1327/ CCAP1055/6/ formerly Phaeo	Bacillariophyta	Great South Bay, Long Island, New York, USA, Ocean: North Atlantic.	40° 40' 00'' N, 73° 15' 00'' W	McKay et al., 1999	-	HQ901594
coast	+	Phaeodactylum tricornutum Bohlin	CCMP2561/ CCMP632/ CCAP1055/1	Bacillariophyta	Blackpool, England, British Isles (very approx.).	54° N, 4° W	Allen et al., 2008	46972; 23658	ABQD01000052*
coast	+	Pseudo-nitzschia multiseries	CLN-47	Bacillariophyta	Cross between two field isolates (CL-147 and CL-191) from Caribou Harbor, Nova Scotia and Deadman’s Harbor, Bay of Fundy, Canada.	45° 45' 19'' N, 62° 45' 19'' W; 45° 07' 33'' N, 65° 12' 05'' W	Whitney et al., 2011	JN226577; JN226578	U18241
lagoon	+	Seminavis robusta	F1-8B and F1-9A	Bacillariophyta	Veerse Meer, Zeeland, The Netherlands.	51° 32' 56" N, 3° 45' 08" E	Chepurnov et al., 2002; Gillard et al., 2008	GE343079.1	FJ624252
coast	+	Skeletonema costatum (Skeletonema marinoi)	CCMP1332, formerly SKEL	Bacillariophyta	Long Island Sound, Milford Harbour, Connecticut, USA, North Atlantic.	41° 13' 00'' N, 73° 03' 16'' W	LaRoche et al., 1995	-	DQ396523
coast	+	Thalassiosira pseudonana	CCMP1335, formerly 3H	Bacillariophyta	Moriches Bay, Forge River, Long Island, New York USA.	40° 45' 21'' N, 72° 49' 11'' W	Armbrust et al., 2004; LaRoche et al., 1995; Whitney et al., 2011	19141	AAFD02000029*
estuary	+	Thalassiosira weissflogii (Thalassiosira fluviatilis)	ACTIN/ (Grunow) Fryxell et Hasle / T-VIC	Bacillariophyta	Estuary on Long Island, New York, USA.	41° 05' N, 72° 52' W (approx)	Doucette et al., 1996; LaRoche et al., 1995; Strzepek et al., 2004	-	AF374477
coast	+	Thalassiosira weissflogii (Thalassiosira fluviatilis)	CCMP1336	Bacillariophyta	Gardners Island, Long Island, New York, USA.	41° 05' N, 72° 06' W	Erdner et al., 1999	-	FJ600728
coast	+	Coccomyxa subellipsoidea (Chlorella vulgaris, Coccomyxa sp.)	C-169/ NIES 2166	Chlorophyta	Marble Point, Antartica, rocky promontory on the coast of Victoria Land	77° 26' S, 163° 50' E (approx)	Blanc et al., 2012	53574	AGSI01000004*
coast/ salt lake	+	Dunaliella tertiolecta	CCMP1320, formerly DUN	Chlorophyta	Unknown.	Unknown	LaRoche et al., 1993	-	EF473729 (not included in the phylogenetic tree)
coast	+	Ostreococcus lucimarinus (Ostreococcus sp. CCE9901)	CCMP2514	Chlorophyta	Scripps pier, a Pacific Ocean coastal site bound by the California Current.	32° 52' N, 117° 17' W	Palenik et al., 2007	87975	CP000588*
coast	+	Pseudochattonella farcimen	UIO109	Dictyochophyceae	Langesund, south oast of Norway.	58° 55' N, 09° 40' E	Dittami et al., 2012	FR739317.1	AM075624
coast	+	Alexandrium ostenfeldii	AOSH2	Dinophyceae	Ship Harbour, Nova Scotia, Canada.	44° 48′ 48″ N, 62° 52′ 32″ W (approx)	Jaeckisch et al., 2011	HO662123.1	AB538439
coast	+	Amphidinium carterae	CCMP1314	Dinophyceae	Great Pond Falmouth, Massachusetts, USA.	41° 33' 09'' N, 70° 34' 57.7'' W	Bachvaroff et al., 2004; Erdner et al., 1999	CF066240.1	AF274251*
coast	+	Karenia brevis	Wilson/ CCFWC268	Dinophyceae	John’s Pass, Florida, USA.	27° 41' 59'' N, 82° 47' 59'' W (approx)	Nosenko et al., 2006; Errera et al., 2012	ABF73011	AF172714
coast	+	Karlodinium micrum	CCMP415	Dinophyceae	Stratified fjord, Norway (very approx.).	59° 15' 10'' N, 10° 22' 44'' E	Patron et al., 2006; O'brien et al., 2007	EC158023.1	AF172712
coast	+	Emiliania huxleyi	92A / CCMP379	Haptophyceae	West of the Eddystone, English Channel, North Atlantic ocean.	50° 10' N, 4° 15' 01'' W (approx)	Read et al. 2013		M87327
coast	+	Emiliania huxleyi	92D	Haptophyceae	English Channel, North Atlantic ocean.	50° 02' N, 4° 22' W	Read et al. 2013		AHAL01000957
coast	+	Emiliania huxleyi	92E	Haptophyceae	English Channel, North Atlantic ocean (depth: 2 m).	49° 52' N, 06° 12' W	Read et al. 2013		AHAL01000979
coast	+	Emiliania huxleyi	92F	Haptophyceae	English Channel, North Atlantic ocean (depth: 2 m).	49° 52' N, 06° 12' W	Read et al. 2013		AHAL01001824
coast	+	Emiliania huxleyi	M217	Haptophyceae	Bergen Sea.	60° 09' 35'' N, 5° 08' 23'' E	Read et al. 2013		AHAL01003460
coast	+	Emiliania huxleyi	M219	Haptophyceae	Big Glory Bay, New Zeland.	46° 58' 37'' S, 168° 07' E (approx)	Read et al. 2013		AHAL01008250
coast	+	Emiliania huxleyi	B11/ RCC0175	Haptophyceae	Bergen Sea.	60° 09' 35'' N, 5° 08' 23'' E	Read et al. 2013		AHAL01006940
coast	+	Emiliania huxleyi	B39	Haptophyceae	Bergen Sea.	60° 25' 58" N, 5° 38' 13" E	Read et al. 2013		AHAL01004386
coast	+	Emiliania huxleyi	L	Haptophyceae	Oslo Fjord, North Sea.	60° N, 11° E	Read et al. 2013		AHAL01001788
coast	+	Emiliania huxleyi	CCMP370	Haptophyceae	Oslo Fjord, North Sea.	59° 21' N, 10° 35' E	Erdner et al., 1999	-	HQ877901
coast	+	Phaeocystis sp.	CCMP1528	Haptophyceae	Gardiner Bay, Espanola Island, Galapagos Islands.	1° 22' 59'' S, 89° 39' W	Erdner et al., 1999	-	AF180940
estuary	+	Aureococcus anophagefferens	Hargraves et Sieburth/ CCMP1984	Pelagophyceae	Great South Bay, Long Island, New York, USA.	40° 40' 00'' N, 73° 15' 00'' W	Gobler et al., 2011	29895; 28071	AC236360*
coast	+	Chondrus crispus	Stackhouse	Rhodophyta	Beaches of Aberystwyth, UK.	52° 25' N, 4° 05' 12'' W (approx)	Fitzgerald et al., 1978; Rogers and Sykes, 1990; Wakabayashi 1989	P14070.1	DQ316993
coast	+	Chondrus crispus	Stackhouse	Rhodophyta	Peggy’s Cove, Nova Scotia, Canada.	44° 29′ 31′′ N, 63° 55′ 11′′ W	Collén et al., 2013	CDF32621.1 (CHC_T00009139001)	CAKH01001409
coast	+	Laurencia dendroidea	J. Agardh	Rhodophyta	Azendinha and Forno beaches, Buzios; Ibicuí beach, Mangaratiba, Brazil.	22° 44' 29'' S, 41° 52' 56'' W; 22° 45' 43'' S, 41° 52' 30'' W; 22° 57' 45'' S, 41° 01' 29'' W	de Oliveira et al., 2012	contig00270	AF203894# (Laurencia filiformis)
coast	+	Porphyra umbilicalis	-	Rhodophyta	Aberystwyth beaches, UK.	52° 25' N, 4° 05' 12'' W (approx)	Price et al., 1991	-	AF175553
coast	+	Porphyra umbilicalis (L.) J. Agardh	P.umb.1 / UTEX #LB-2951 / CCAP1379/4	Rhodophyta	Mid-intertidal zone, a rocky shore often subjected to ice scour. Blueberry Hill, Schoodic Point, Maine (Acadia National Park) USA.	44° 20' 1.68'' N, 68° 3' 29.14'' W	Chan et al., 2012	esisotig06366	AB013179
coast	+	Pyropia yezoensis (Porphyra yezoensis)	U-51	Rhodophyta	Ushigome, Chiba Pref., Japan.	35° 27' 11'' N, 139° 56' 14'' E	Nakamura et al., 2013	contig_18431_g4528	AB013177
ocean	-	Nannochloropsis granulata	CCMP529	Eustigmatophyceae	Continental Shelf, North Atlantic, off of USA East coast.	39° 36' 00'' N, 70° 05' 59'' W	Wang et al., 2014	-	U41092*
ocean	+	Chaetoceros neogracile (Chaetoceros gracilis)	KOPRI AnM0002	Bacillariophyta	Antartic ocean.	-	Jung et al., 2007	EL621897.1	EL620798*
ocean	+	Chaetoceros sp.	-	Bacillariophyta	Northeastern subarctic Pacific: ocean station Papa (P26 and P20).	50° N, 145° W (P26); 49° 4' N, 138° 40' W (P20)	LaRoche et al., 1996	-	X85390
ocean	+	Entomoneis kjellmannii	(Cleve) Poulin et Cardinal	Bacillariophyta	Mertz Glacier region of the Southern Ocean.	66° S, 147° E	Pankowski and McMinn, 2009a	-	EF585586# (Entomoneis sp.)
ocean	+	EqPac pennate diatom	A3-30	Bacillariophyta	E. Equatonal Pacific Ocean.	3° 30' S, 104° 00' W (approx)	Erdner et al., 1999	-	NS
ocean	+	Ethmodiscus gazellae (Coscinodiscus gazellae; Ethmodiscus gigas)	-	Bacillariophyta	Central North Pacific gyre, from Hawai to Califormia and west of Hawai.	28°-30° N 140°-155° W / 28°-30° N 180°-155° W (approx)	Villareal et al., 2007	-	AY485448# (Coscinodiscus sp.)
ocean	+	Ethmodiscus rex	-	Bacillariophyta	Central North Pacific gyre, from Hawai to Califormia and west of Hawai.	28-30° N, 140-155° W; 28-30° N, 180-155° W (approx)	Villareal et al., 2007	-	NS
ocean	+	Fragilariopsis curta (Nitzschia curta)	(Van Heurck) Hust	Bacillariophyta	Isolated from melted sea ice collected in the Mertz Glacier region of the Southern Ocean.	63-66° S, 143-148° E	Pankowski and McMinn, 2009b	-	EF140623
ocean	+	Fragilariopsis cylindrus	(Grunow) Willi Krieg	Bacillariophyta	Mertz Glacier region of the Southern Ocean.	63-66° S, 143-148° E	Pankowski and McMinn, 2009b	-	DR026462
ocean	+	Fragilariopsis cylindrus (Nitzschia cylindrus)	CCMP1102	Bacillariophyta	Islas Orcadas Cruise, Station 12.	64° 04' 47'' S, 48° 42' 11'' W	http://www.jgi.doe.gov/	143628; 197622	AY485467
ocean	+	Fragilariopsis kerguelensis	-	Bacillariophyta	Southern Ocean (approx).	61° S, 140° E	Maldonado et al., 2001	-	#
ocean	+	Fragilariopsis oceanica	(Cleve) Hasle	Bacillariophyta	Barents Sea, Artic Ocean.	79° 56' N, 10° 52' E	McMinn and Hegseth, 2004; Pankowski and McMinn, 2009a	-	AY273146# (Fragilariopsis pseudonana)
ocean	+	Fragilariopsis sublinearis	(Van Heurck) Heiden et Kolbe	Bacillariophyta	Mertz Glacier region of the Southern Ocean.	66° S, 147° E	Pankowski and McMinn, 2009a	-	AF525665# (Fragilariopsis sublineata)
ocean	+	Navicula directa (Navicula tripunctata)	(W. Sm.) Ralfs	Bacillariophyta	Mertz Glacier region of the Southern Ocean.	66° S, 147° E	Pankowski and McMinn, 2009a	-	AM502028
ocean	+	Nitzschia lecointei	Van Heurck	Bacillariophyta	Mertz Glacier region of the Southern Ocean.	66° S, 147° E	Pankowski and McMinn, 2008	-	M87334# (Nitzschia apiculata)
ocean	+	Pennate diatom	7-47B	Bacillariophyta	E. Equatorial Pacific Ocean.	3° 30' S, 104° 00' W (approx)	Erdner et al., 1999	-	NS
ocean	+	Pennate diatom	10-40A	Bacillariophyta	E. Equatorial Pacific Ocean.	3° 30' S, 104° 00' W (approx)	Erdner et al., 1999	-	NS
ocean	+	Porosira glacialis	(Grunow) E. G. Jørg	Bacillariophyta	Mertz Glacier region of the Southern Ocean.	66° S, 147° E	Pankowski and McMinn, 2009a	-	EF585583
ocean	+	Pseudo-nitzschia sp.	-	Bacillariophyta	Mertz Glacier region of the Southern Ocean.	66° S, 147° E	Pankowski and McMinn, 2009a	-	GU373970
ocean	+	Rhizosolenia castracanei (Guinardia flaccida)	Cleve	Bacillariophyta	Equatorial Pacific.	2° N, 140° W	LaRoche et al., 1995	-	AJ535191
ocean	+	Rhizosolenia formosa (Rhizosolenia styliformis)	-	Bacillariophyta	West-east transect through the CNP gyre.	30-31° N, 155-146° W	McKay et al., 2000	-	AB430589# (Rhizosolenia setigera)
ocean	+	Thalassiosira nordenskioeldii	-	Bacillariophyta	Northwest subarctic Pacific.	48° N, 166° E	Suzuki et al., 2009	-	DQ093365
ocean	+	Thalassiosira oceanica	CCMP1003	Bacillariophyta	Sargasso Sea, North Atlantic.	36° 10' 59'' N, 69° 34' 59'' W	Strzepek et al., 2004	-	DQ093364
ocean	+	Thalassiosira oceanica	CCMP1005	Bacillariophyta	Sargasso Sea, North Atlantic.	33° 11' N, 65° 15' W	Erdner et al., 1999; Lommer et al., 2012	EJK73369.1; JK49919.1; EJK60605.1	AGNL01025219*
ocean	+	Thalassiosira weissflogii (Thalassiosira fluviatilis)	CCMP1010	Bacillariophyta	Gulf Stream, between Bermuda and New York (very approx).	37° N, 65° W	Whitney et al., 2011	AEV53905.1	DQ514879*
ocean	+	Bigelowiella natans	CCMP2755/ CCMP621	Chlorarachniophyceae	Oceanus 100, Sargasso Sea.	34° 42' 59'' N, 66° 30' 00'' W	Curtis et al., 2012	49149	ADNK01001819*
ocean	+	Bathycoccus (uncultured)	C924	Chlorophyta	Station13, Antlantic ocean.	12° 22' 40'' N, 27° 14' 27'' W	Monier et al., 2012	AFUW01000179	AFUW01000141
ocean	+	Bathycoccus (uncultured)		Chlorophyta	Eastern South Pacific Ocean (depth: 5 m).	33° 59' 46'' S, 73° 22' 10'' W	Vaulot et al., 2012	CAFX01008916.1	CAFX01000015
ocean	+	Bathycoccus (uncultured)		Chlorophyta	Eastern South Pacific Ocean (depth: 30 m).	33° 51' 37'' S, 73° 20' 24'' W	Vaulot et al., 2012	CAFY01018443.1	CAFY01000189
ocean	+	Ostreococcus sp	RCC809/ NIES 2674	Chlorophyta	Station OLIGO in the tropical Atlantic Ocean.	21º 2' N, 31º 8' W	http://www.jgi.doe.gov/; Six et al., 2008	60780; 48692	AY425313# (Ostreococcus sp. RCC501)
ocean	+	Pycnococcus provasolii (Pseudoscourfieldia marina)	CCMP1203/ OMEGA48-23	Chlorophyta	Over slope, old WHOI deep water station II, Ocean: North Atlantic.	38° 19' 12'' N, 69° 34' 11'' W	LaRoche et al., 1993	-	X91264*
ocean	+	Hemiselmis andersenii	CCMP644	Cryptophyta	Gulf Stream, Gulf of Mexico, North Atlantic Sea.	23° N, 75° W (very approx.)	Lane et al., 2007	-	AM901350
ocean	+	Rhodomonas lens Pascher et Ruttner	CCMP739	Cryptophyta	Gulf Stream, Gulf of Mexico.	23° N, 75° W (very approx)	Li et al., 2004	-	DQ228121*
ocean	+	Chrysochromulina ericina (Haptolina ericina)	CCMP281	Haptophyceae	North Pacific Ocean.	49° 36' N, 140° 37' W	Erdner et al., 1999	-	AM491030
ocean	+	Emiliania huxleyi	(Lohm.) Hay et Mohler/ CCMP1516/ AWI1516	Haptophyceae	Equatorial Pacific ocean (surface).	2° 40' S, 82° 43' W	Read et al. 2013	XP_005760622 (XM_005760565 )	AHAL01000301*
ocean	+	Emiliania huxleyi	Van 556	Haptophyceae	Northeastern Pacific.	49° 05' N, 144° 40' W	Read et al. 2013		AF184167
ocean	+	Emiliania huxleyi	12-1/ CCMP371	Haptophyceae	Sargasso Sea (depth: 50 m).	32° 00' N, 62° 00' W	Read et al. 2013		AHAL01006942
ocean	+	Emiliania huxleyi	CCMP373, formerly BT6	Haptophyceae	Sargasso Sea.	32° 10' N, 64° 30' W	Erdner et al., 1999; LaRoche et al., 1995	-	L04957
ocean	+	Phaeocystis antarctica	-	Haptophyceae	Ross Sea Antactica (O99 station).	76° S, 167° E	Maucher and DiTullio, 2003	-	JN381493
ocean	+	Phaeocystis globosa	-	Haptophyceae	The transition between 87.5° W and 86° W from the coastal waters near the Galapagos Islands to the south equatorial current, Peru.	22° 46' 48" S, 86° 46' 12" W	DiTullio et al., 2005	-	AF182109
coral reef	+	Chromera velia (Apicomplexa sp. RM12/CMS22; Alveolata sp. RBM-2007)	RM12/ CCMP2878/ CCAP1602/1	Chromerida	Stony coral Plesiastrea versipora (Faviidae) from Sydney Harbour, New South Wales, Australia.	33° 50' 38'' S, 151° 16' 44'' E	Moore et al. 2008; Woehle et al., 2011	HO865098.1	DQ174731
coral reef	+	Symbiodinium microadriaticum	CCMP829	Dinophyceae	Great Barrier Reef, Australia.	20° S, 149° E (very approx)	Erdner et al., 1999	-	EF492514
coral reef	+	Symbiodinium minutum (Symbiodinium sp. JEP-2012a)	Mf1.05b.01	Dinophyceae	Isolated from Montastraea faveolata, Caribbean Coral, Florida Keys, USA.	25° N, 80° 30' W (approx.)	Shoguchi et al., 2013	symbB1.v1.2.007126.t1	BASF01015284*
coral reef	+	Emiliania huxleyi	EH2 / NIES-837	Haptophyceae	Great Barrier Reef, Australia.	18° 17′ 10″ S, 147° 42′ 0″ E (approx)	Read et al. 2013		AHAL01003316
