# Supplementary material for: Environmental Selection Pressures Related to Iron Utilization Are Involved in the Loss of the Flavodoxin Gene from the Plant Genome
Source: Genome Biol Evol. 2015 Feb 16;7(3):750–67. doi: 10.1093/gbe/evv031 (PMC5322553; doi:10.1093/gbe/evv031)
Supplement: Supplementary Data [file supp_evv031_SupplementaryData3_TableS2.xls]

## Sheet: Sheet1
Additional data file 3: Cyanobacterial isolates used in this study and corresponding metadata.
Habitat	Fld	Cyanobacterial strain	Classification	Isolation site	Coordinates	Fld (IMG id)	16S rRNA (Silva id)	Reference
Freshwater	-	Cyanobium gracile PCC 6307	a-cyanobacterium	lake, Wisconsin, USA			CP003495	Shih et al. (2013) PNAS
Freshwater	-	Anabaena circinalis AWQC131C	b-cyanobacterium	Lake Cargelligo, New South Wales, Australia	33° 16' 48" S, 146° 24' E		APIY01000456
Freshwater	-	Anabaena circinalis AWQC310F	b-cyanobacterium	Ovens River, Milawa, Victoria, Australia	36° 25' 12" S, 146° 28' 48" E		APIZ01000353
Freshwater	-	Anabaena sp. 90	b-cyanobacterium	Lake Vesijdrvi, Finland	61° 31' 48" N, 24° 07' 48 "E		CP003284
Freshwater	-	Arthrospira maxima CS-328	b-cyanobacterium	Lake Chad, Chad	13° 19' 48" N, 14° 06' E		ABYK01000016	Carrieri et al. (2011) Appl Environ Microbiol
Freshwater	-	Arthrospira platensis NIES-39	b-cyanobacterium	Lake Chad, Chad	13° 19' 48" N, 14° 06' E		DQ393279	Fujisawa et al. (2010) DNA Res
Sandy crust	-	Crinalium epipsammum PCC 9333	b-cyanobacterium	Sandy crust, the Netherlands			CP003620	Shih et al. (2013) PNAS
Hot spring (neutral)	-	Cyanobacterium aponinum PCC 10605	b-cyanobacterium	microbial mat of Euganean thermal springs, Padua, Italy	45° 19' N, 11° 46' E		CP003947	Shih et al. (2013) PNAS
Freshwater	-	Cyanothece sp. PCC 7425	b-cyanobacterium	Rice fields, Senegal			CP001344	Bandyopadhyay et al. (2011) Mbio
Fresh water	-	Cyanothece sp. PCC 7822	b-cyanobacterium	Rice fields, Cuttack, Orissa, India	20° 14' 24" N, 84° 16' 12" E		CP002198	Bandyopadhyay et al. (2011) Mbio
Freshwater	-	Cyanothece sp. PCC 8801	b-cyanobacterium	Rice fields, India and Taiwan			CP001287	Bandyopadhyay et al. (2011) Mbio
Freshwater	-	Cyanothece sp. PCC 8802	b-cyanobacterium	Rice fields, Ping-Tong district, southern Taiwan	22° 45' 36" N, 120° 38' 24" E		CP001701	Bandyopadhyay et al. (2011) Mbio
Freshwater	-	Cylindrospermopsis raciborskii CS-506	b-cyanobacterium	Solomon Dam, Qeensland, Australia	27° 16' 48" S, 152° 55' 12" E		EU552056
Freshwater	-	Cylindrospermopsis raciborskii CS-509	b-cyanobacterium	Lake Julius, Qeensland, Australia	27° 16' 48" S, 152° 55' 12" E		EU552059
Soil	-	Cylindrospermum stagnale PCC 7417	b-cyanobacterium	Soil, greenhouse, Stockholm, Sweden	59° 19' 48" N, 18° 03' 36" E		AJ133163	Shih et al. (2013) PNAS
Freshwater	-	Fremyella diplosiphon UTEX 481	b-cyanobacterium	New Haven, Connecticut, USA	41° 19' 48" N, 72° 54' W		JX827161
Salt marsh	-	Microcoleus chthonoplastes PCC 7420	b-cyanobacterium	Salt marsh, Woods Hole, Massachusetts, USA	41° 31' 12" N, 70° 40' 48" W		ABRS01000062
Soil	-	Microcoleus sp. PCC 7113	b-cyanobacterium	Soil, orchid house, San Francisco, USA	37° 46' 12" N, 122° 25' 12" E		CP003632	Shih et al. (2013) PNAS
Soil	-	Microcoleus vaginatus FGP-2	b-cyanobacterium	arid soil crust, Canyonlands National Park, UT, Jornada Experimental Range NM, USA	32° 31' 48" N, 106° 43' 12" W		AFJC01000029	Starkenburg et al. (2011) J Bacteriol
Freshwater	-	Microcystis aeruginosa NIES-843	b-cyanobacterium	Lake Kasumigaura Ibaraki, Japan	36° 02' 24" N, 140° 23' 24" E		AP009552	Kaneko et al. (2007) DNA Res
Freshwater	-	Microcystis aeruginosa PCC 9443	b-cyanobacterium	Fish pond, Landjia, Central African Republic			CAIJ01000268
Freshwater	-	Microcystis aeruginosa PCC 9701	b-cyanobacterium	Guerlesquin dam, Finistère, France			CAIQ01000358
Freshwater	-	Microcystis aeruginosa PCC 9809	b-cyanobacterium	Green Bay, Lake Michigan, Wisconsin, USA			CAIO01000252
Freshwater	-	Nostoc azollae 0708	b-cyanobacterium	Symbiosis with water fern Azolla filiculoides (duckweed)			CP002059	Ran et al. (2010) PloS One
Freshwater	-	Planktothrix agardhii NIVA-CYA 126/8	b-cyanobacterium	Lake Langsjon, Finland	60° 09' N, 19° 33' E		EU266147
Freshwater	-	Planktothrix agardhii NIVA-CYA 34	b-cyanobacterium	Lake Kolbotntjernet, Norway	59° 48' N, 10° 48' E		AB045935	Tooming-Klunderud et al. (2013) Appl Environ Microbiol
Freshwater	-	Planktothrix agardhii NIVA-CYA 56/3	b-cyanobacterium	Lake Steinsfjorden, Norway	60° 06' N, 10° 19' 48" E		AB045938	Tooming-Klunderud et al. (2013) Appl Environ Microbiol
Freshwater	-	Planktothrix NIVA-CYA405	b-cyanobacterium	Lake Steinsfjorden, Norway	60° 06' N, 10° 19' 48" E		no sequence	Tooming-Klunderud et al. (2013) Appl Environ Microbiol
Freshwater	-	Planktothrix NIVA-CYA406	b-cyanobacterium	Lake Steinsfjorden, Norway	60° 06' N, 10° 19' 48" E		no sequence	Tooming-Klunderud et al. (2013) Appl Environ Microbiol
Freshwater	-	Planktothrix prolifica NIVA-CYA 540	b-cyanobacterium	Lake Steinsfjorden, Norway	60° 06' N, 10° 19' 48" E		no sequence	Tooming-Klunderud et al. (2013) Appl Environ Microbiol
Freshwater	-	Planktothrix rubescens NIVA-CYA 98	b-cyanobacterium	Lake Steinsfjorden, Norway	60° 06' N, 10° 19' 48" E		AB045951	Tooming-Klunderud et al. (2013) Appl Environ Microbiol
Freshwater	-	Planktothrix sp. 585	b-cyanobacterium	Lake Langersee, Germany	52° 32' 24" N, 13° 58' 12" E		no sequence
Freshwater	-	Planktothrix sp. NIVA CYA 15	b-cyanobacterium	Lake Steinsfjorden, Norway	60° 06' N, 10° 19' 48" E		AB045923	Tooming-Klunderud et al. (2013) Appl Environ Microbiol
Freshwater	-	Planktothrix sp. NIVA-CYA407	b-cyanobacterium	Lake Steinsfjorden, Norway	60° 06' N, 10° 19' 48" E		no sequence	Tooming-Klunderud et al. (2013) Appl Environ Microbiol
Fresh water	-	Planktothrix sp. st147	b-cyanobacterium	Lake Langersee, Germany	52° 32' 24" N, 13° 58' 12" E		no sequence
Freshwater	-	Prochlorothrix hollandica PCC 9006	b-cyanobacterium	Lake Loosdrecht,The Netherlands	52° 12' N, 5° 30' E		ANKN01000130	Shih et al. (2013) PNAS
Freshwater	-	Prochlorothrix hollandica PCC 9006	b-cyanobacterium	Lake Loosdrecht,The Netherlands	52° 12' N, 5° 30' E		AM709625	Shih et al. (2013) PNAS
Freshwater	-	Raphidiopsis brookii D9	b-cyanobacterium	Billings reservoir, Sao Paulo, Brazil			ACYB01000022	Stucken et al. (2010) PloS ONE
Freshwater	-	Stanieria cyanosphaera PCC 7437	b-cyanobacterium	Pool at botanical garden, Havana, Cuba	23° 07' 48" N, 82° 22' 12" W		AF132931	Shih et al. (2013) PNAS
Freshwater	-	Synechococcus sp. PCC 7502	b-cyanobacterium	Sphagnum bog, near Kastanienbaum, Vierwaldstättersee, Switzerland			CP003594	Shih et al. (2013) PNAS
Soil	-	Synechocystis sp. PCC 7509	b-cyanobacterium	rock scraping, Schöllenen below Teufelsbrücke, Switzerland	46° 39' N, 8° 34' 48" E		ALVU01000046	Shih et al. (2013) PNAS
Brackish lake	+	Acaryochloris sp CCMEE 5410	b-cyanobacterium	Salton Sea, California, USA	33° 16' 48" N, 115° 47' 24" W	2514736602	AY790243	Miller et al. (2011) GBE
Freshwater	+	Anabaena cylindrica PCC 7122	b-cyanobacterium	most likely pond, Cambridge, UK	52° 12' N, 0° 07' 48" E	2504130668	CP003659	Shih et al. (2013) PNAS
Freshwater	+	Anabaena variabilis ATCC 29413	b-cyanobacterium	sewage oxidation pond, Mississippi, USA		646565394	CP000117	Thiel et al. (2014) SIGS
Soil	+	Calothrix desertica PCC 7102	b-cyanobacterium	desert sand, near La Portado, Antofagasta, Chile	23° 36' 36" S, 70° 24' W	2510029524	AM230699
Freshwater	+	Calothrix sp. PCC 6303	b-cyanobacterium	lake near Madison, Wisconsin, USA	43° 04' 12" N, 89° 24' W	2504096691	CP003610	Shih et al. (2013) PNAS
Sphagnum bog	+	Calothrix sp. PCC 7507	b-cyanobacterium	Sphagnum bog, near Kastanienbaum, Vierwaldstättersee, Switzerland		2505801118	CP003943	Shih et al. (2013) PNAS
Freshwater	+	Chamaesiphon minutus PCC 6605	b-cyanobacterium	freshwater, Berkeley, California, USA	37° 54' N, 122° 15' W	2510438290; 2510442345; 2510442046; 2510442073; 2510437943	CP003600	Shih et al. (2013) PNAS
Soil	+	Chlorogloeopsis fritschii PCC 6912	b-cyanobacterium	Soil, Allahabad, India	25° 27' N, 81° 50' 24" E	2551964665; 2551968921; 2551964470	AJLN01000020	Dagan et al. (2013) GBE
Soil	+	Chroococcidiopsis thermalis PCC 7203	b-cyanobacterium	soil sample, Greifswald, Germany	54° 06' N, 13° 23' 24" E	2503613253; 2503609934; 2503609924	CP003597	Shih et al. (2013) PNAS
Freshwater	+	Cyanothece sp. PCC 7424	b-cyanobacterium	Rice fields, Senegal		643482649; 643481122	CP001291	Bandyopadhyay et al. (2011) Mbio
Saline lake	+	Dactylococcopsis salina PCC 8305	b-cyanobacterium	Solar lake, Gulf of Elat, Israel		2509553287	AJ000711	Shih et al. (2013) PNAS
Soil	+	Fischerella muscicola SAG 1427-1	b-cyanobacterium	Rice fields, near Allahabad, India	25° 27' N, 81° 50' 24" E	2550703011; 2550703688	AJLJ01000085	Dagan et al. (2013) GBE
Hot spring (neutral)	+	Fischerella thermalis PCC 7521	b-cyanobacterium	Mammoth Sinkhole II hot spring (56°C, pH ∼7), Yellowstone National Park, USA		2550717138	AJLL01000019	Dagan et al. (2013) GBE
Freshwater	+	Geminocystis herdmanii PCC 6308	b-cyanobacterium	lake near Madison, Wisconsin, USA	43° 04' 12" N, 89° 24' W	2509876381	ALVO01000007	Shih et al. (2013) PNAS
Freshwater	+	Gloeocapsa sp. PCC 73106	b-cyanobacterium	Sphagnum bog, near Kastanienbaum, Vierwaldstättersee, Switzerland		2508645213	AB039000	Shih et al. (2013) PNAS
Saline lake	+	Halothece sp. PCC 7418	b-cyanobacterium	Solar lake, Israel		2503638336	AJ000708	Shih et al. (2013) PNAS
Freshwater	+	Leptolyngbya boryana PCC 6306	b-cyanobacterium	lake near Madison, Wisconsin, USA	43° 04' 12.0" N, 89° 24' W	2509807426; 2509805467	EF429290	Shih et al. (2013) PNAS
Soil	+	Leptolyngbya sp. 2LT21S03	b-cyanobacterium	soil crust, Nizana, Negev, Israel	30° 52' 48" N, 34° 25' 48" E	2509747381	FM177494
Freshwater	+	Leptolyngbya sp. PCC 6406	b-cyanobacterium	Freshwater, California, USA		2517693989; 2517692578	ALVV01000195	Shih et al. (2013) PNAS
Freshwater	+	Microchaete sp. PCC 7126	b-cyanobacterium	freshwater aquarium, USA		2509779262; 2509780493	ANFJ01000002	Shih et al. (2013) PNAS
Freshwater	+	Microcystis aeruginosa PCC 7941	b-cyanobacterium	lake, Little Rideau, Ontario, Canada		2539972586	CAIK01000429
Freshwater	+	Microcystis aeruginosa PCC 9432	b-cyanobacterium	Little Rideau lake, Ontario, Canada		2535046153	CAIH01000397
Freshwater	+	Microcystis aeruginosa PCC 9806	b-cyanobacterium	Oskosh, Wisconsin, USA		2535041501	CAIL01000263
Freshwater	+	Microcystis aeruginosa PCC 9807	b-cyanobacterium	Hartbeespoort dam, Pretoria, South Africa		2535036350	CAIM01000209
Freshwater	+	Microcystis aeruginosa PCC 9808	b-cyanobacterium	Malpas dam, Armidale, New South Wales, Australia		2535031644	CAIN01000175
Freshwater	+	Microcystis aeruginosa SPC777	b-cyanobacterium	Riacho Grande branch of the Billings Reservoir, São Bernardo do Campo, SP, Brazil	23° 33' 36" S, 46° 37' 48" W	2546673271	ASZQ01000001	Fiore et al. (2013) Genome Announc
Freshwater	+	Microcystis aeruginosa TAIHU98	b-cyanobacterium	Taihu Lake, China	31° 16' 48" N, 120° 12' 36" E	2541967617	ANKQ01000001
Terrestrial	+	Nostoc punctiforme PCC 73102	b-cyanobacterium	Symbiosis with gymnosperm cycad Macrozamia sp		642605070; 642602079	CP001037
Freshwater	+	Nostoc sp. PCC 7107	b-cyanobacterium	shallow pond , Point Reyes Peninsula, California, USA	38° N, 123° 00' 36" W	2503742151	CP003548	Shih et al. (2013) PNAS
Soil	+	Oscillatoria acuminata PCC 6304	b-cyanobacterium	soil, USA		2509420722	CP003607	Shih et al. (2013) PNAS
Freshwater	+	Oscillatoria formosa PCC 6407	b-cyanobacterium	freshwater, California, USA		2508877267	ALVI01000018	Shih et al. (2013) PNAS
Soil	+	Oscillatoria nigro-viridis PCC 7112	b-cyanobacterium	soil in orchid house, San Francisco, California, USA	37° 44' 24" N, 122° 27' 36" W	2504090241	CP003614	Shih et al. (2013) PNAS
Freshwater	+	Oscillatoriales sp. JSC-1	b-cyanobacterium	ferrous iron-rich hot spring with circumneutral pH, Yellowstone National Park		2022828241	FJ788926
Freshwater	+	Oscillatoriales sp. JSC-12	b-cyanobacterium	Freshwater		2510098429	AJUB01000005
Sphagnum bog	+	Pseudanabaena sp. PCC 7429	b-cyanobacterium	Sphagnum bog, near Kastanienbaum, Vierwaldstättersee, Switzerland	46° 59' 24" N, 8° 20' 24" E	2504581116	ALWB01000102	Shih et al. (2013) PNAS
Freshwater	+	Synechococcus elongatus PCC 6301	b-cyanobacterium	Waller Creek, Austin, Texas, USA	30° 16' 12" N, 97° 44' 24" W	637615640	X03538	Sugita et al. (2007) Photosynthesis Res
Freshwater	+	Synechococcus elongatus PCC 7942	b-cyanobacterium	Freshwater lake, California, USA		637799974	CP000100
Freshwater	+	Synechococcus sp. PCC 6312	b-cyanobacterium	freshwater, California, USA		2509430142	CP003558	Shih et al. (2013) PNAS
Freshwater	+	Synechocystis sp. PCC 6803	b-cyanobacterium	Freshwater lake, Oakland, California, USA	37° 46' 12" N, 122° 13' 12" W	2562386640	AP012205	Trautmann et al. (2012) DNA Res
Intertidial zone	-	Cyanobium sp. PCC 7001	a-cyanobacterium	intertidal mud, City Island, New York, USA	40° 44' 24" N, 72° 55' 12" W		AM709626
Estuary	-	Synechococcus sp. CB0101	a-cyanobacterium	Inner Harbor, Chesapeake Bay, USA	37° 27' 36" N, 76° 09' W		no sequence	Marsan et al. (2014) Genome Announc
Estuary	-	Synechococcus sp. CB0205	a-cyanobacterium	Inner Harbor, Chesapeake Bay, USA	37° 27' 36" N, 76° 09' W		ADXM01000002
mediterranean sea	-	Synechococcus sp. RCC 307	a-cyanobacterium	Mediterranean Sea	39° 10' 12" N, 6° 10' 12" E		CT978603	Dufresne et al. (2008) Genome Biol
mediterranean sea	-	Synechococcus sp. RS9916	a-cyanobacterium	station A, Eilat, Red Sea, Israel	29° 28' 12" N, 34° 55' 12" E		AY172826	Dufresne et al. (2008) Genome Biol
mediterranean sea	-	Synechococcus sp. RS9917	a-cyanobacterium	station A, Eilat, Red Sea, Israel	29° 28' 12" N, 34° 55' 12" E		AANP01000006	Dufresne et al. (2008) Genome Biol
Coast	-	Synechococcus sp. WH 8016	a-cyanobacterium	Woods Hole, Masachusets, USA	41° 31' 48" N, 70° 40' 48" W		AY172834
Coast	-	Synechococcus sp. WH5701	a-cyanobacterium	Long Island Sound, New York, USA	41° 03' 36" N, 72° 52' 12" W		AANO01000009	Dufresne et al. (2008) Genome Biol
Intertidial zone	-	Anabaena sp. PCC 7108	b-cyanobacterium	intertidal zone, Moss Beach, California, USA	37° 30' 36" N, 122° 30' 36" W		AJWF01000012	Shih et al. (2013) PNAS
Intertidal zone	-	Lyngbya sp. CCY 8106	b-cyanobacterium	marine microbial mat, intertidal zone, Mellum, Germany	53° 42' 36" N, 8° 08' 24" E		AAVU01000008
Intertidal zone	-	Pseudanabaena sp. PCC 7367	b-cyanobacterium	Intertidal zone, Puerto Penasco, Mexico			CP003592	Shih et al. (2013) PNAS
Coast	-	Synechococcus sp. PCC 7003	b-cyanobacterium	sand sample at edge of clam bed, Greenwich, Connecticut, USA			no sequence
mediterranean sea	+	Prochlorococcus marinus pastoris CCMP 1986	a-cyanobacterium	Mediterranean Sea	43° 16' 48" N, 6° 58' 48" E	637450191	BX548174	Rocap et al. (2003) Nature
Coast	+	Synechococcus sp. BL107	a-cyanobacterium	Blanes Bay, Mediterranean Sea	41° 40' 12" N, 2° 48' E	639886395	AATZ01000004	Dufresne et al. (2008) Genome Biol
Coast	+	Synechococcus sp. CC9605	a-cyanobacterium	California coast		637777169; 637776172	AY172802	Dufresne et al. (2008) Genome Biol
Coast	+	Synechococcus sp. CC9616	a-cyanobacterium	California current		2517172744; 2517175036	no sequence
Coast	+	Synechococcus sp. CC9902	a-cyanobacterium	California current		637772204	CP000097	Dufresne et al. (2008) Genome Biol
Coast	+	Acaryochloris marina MBIC11017	b-cyanobacterium	Symbiosis with ascidian Lissoclinum patella, off the coast of Palau islands	7° 31 '48" S, 131° 21' 36" E	641255058	CP000828	Swingley et al. (2008) PNAS
Estuary	+	Cyanobacterium sp. ESFC-1	b-cyanobacterium	microbial mat, Elkhorn Slough, California, USA		2517646097	no sequence	Everroad et al. (2013) Genome Announc
Intertidial zone	+	Cyanothece sp. BH63E, ATCC 51472	b-cyanobacterium	Axenic clone of strain BH63, ATCC 51141, which was isolated from seawater, Port Aransas, Texas, USA	27° 49' 48", N 97° 03' 36" W	2507503157; 2507501487	AGJC01000012
Intertidial zone	+	Cyanothece sp. BH68, ATCC 51142	b-cyanobacterium	Intertidal sands, Port Aransas, Gulf of Mexico, Texas, USA	27° 49' 12", N 97° 04' 12" W	641677523; 641675790	CP000806	Welsh et al. (2008) PNAS
Coast	+	Cyanothece sp. CCY 0110	b-cyanobacterium	coast, Zanzibar, Tanzania	6° 08' 24" S, 39° 27' 36" E	640625735	AAXW01000006
Coast	+	Leptolyngbya sp. PCC 7375	b-cyanobacterium	Woods Hole region, Massachusetts, USA	41° 31' 48" N, 70° 40' 12" W	2509842148; 2509841427	AB039011	Shih et al. (2013) PNAS
Intertidial zone	+	Nodosilinea nodulosa PCC 7104	b-cyanobacterium	rock at shoreline, Montauk Point, Long Island, New York, USA		2509775978	AB039012	Shih et al. (2013) PNAS
mediterranean sea	+	Nodularia spumigena CCY9414	b-cyanobacterium	Baltic Sea, near Bornholm, Denmark	55° 31' 48" N, 16° 37' 12" E	2563162755	AOFE01000074	Voß et al. (2013) PLOS one
Intertidal zone	+	Pleurocapsa sp. PCC 7319	b-cyanobacterium	snail shell, Arizona Marine Station, Puerto Penasco, Mexico		2509709547	ALVL01000024	Shih et al. (2013) PNAS
Coast	+	Rivularia sp. PCC 7116	b-cyanobacterium	La Paz, Baja California, USA	24° 08' 24" N, 110° 18' 36" W	2510088115; 2510090007	AM230677	Shih et al. (2013) PNAS
Lagoon	+	Rubidibacter lacunae KORDI 51-2	b-cyanobacterium	Chuuk lagoon, Micronesia		2524364860	EF126149	Choi et al (2013) Stand Genomic Sci
Coast	+	Synechococcus sp. PCC 7117	b-cyanobacterium	low salinity brine pond, Port Hedland, Western Australia		2504647755	no sequence
Estuary	+	Synechococcus sp. PCC 73109	b-cyanobacterium	City Island, New York, USA (Long Island Sound)		2504654495	no sequence
Intertidial zone	+	Synechococcus sp. PCC 7335	b-cyanobacterium	Snail shell, intertidal zone, Puerto Penasco, Mexico	31° 19' 12" N, 113° 31' 48" W	647576420	ABRV01000019
Lagoon	+	Synechococcus sp. PCC 8807	b-cyanobacterium	Lagoon, Port Gentil, Gabon		2504651206	AF448076
Coast	+	Trichodesmium erythraeum IMS101	b-cyanobacterium	coast, North Carolina, USA	35° N, 76° W	638107633; 638106801	CP000393
Ocean	-	Synechococcus sp. KORDI-49	a-cyanobacterium	East China Sea, South Korea	32° 30' N, 126° E		FJ497747
Ocean	-	Synechococcus sp. KORDI-52	a-cyanobacterium	East China Sea, South Korea	32° N, 126° 45' E		FJ497721
Ocean	-	Synechococcus sp. WH 7803	a-cyanobacterium	Sargasso Sea, North Atlantic	33° 44' 24" N, 67° 29' 24" W		CT971583	Dufresne et al. (2008) Genome Biol
Ocean	-	Synechococcus sp. WH 7805	a-cyanobacterium	Sargasso Sea, North Atlantic	33° 45' N, 67° 30' W		AAOK01000001	Dufresne et al. (2008) Genome Biol
Ocean	-	Synechococcus sp. WH 8102	a-cyanobacterium	Sargasso Sea, Tropical Atlantic	22° 30' N, 65° 36' W		BX569694	Palenik et al. (2003) Nature
Ocean	-	Cyanobacterium sp. UCYN-A	b-cyanobacterium	North Pacific Ocean, 100 km north of Oahu, Hawaii	23° 00' 36" N, 157° 59' 24" W		CP001842	Tripp et al. (2010) Nature
Ocean	+	Prochlorococcus marinus AS9601	a-cyanobacterium	Arabian Sea	19° S, 67° E	640079084	CP000551	Kettler et al. (2007) PloS Genet
Ocean	+	Prochlorococcus marinus marinus CCMP 1375	a-cyanobacterium	Sargasso Sea, North Atlantic	29° 48' N, 64° 28' 48" W	637441586	AE017126	Dufresne et al. (2003) PNAS
Ocean	+	Prochlorococcus marinus MIT 9211	a-cyanobacterium	Equatorial Pacific	0° N, 140° W	641285524	CP000878	Kettler et al. (2007) PloS Genet
Ocean	+	Prochlorococcus marinus MIT 9215	a-cyanobacterium	Equatorial Pacific	0° N, 140° W	640943996	CP000825	Kettler et al. (2007) PloS Genet
Ocean	+	Prochlorococcus marinus MIT 9301	a-cyanobacterium	Sargasso Sea, North Atlantic	34° 45' N, 66° 10' 48" W	640160963	CP000576	Kettler et al. (2007) PloS Genet
Ocean	+	Prochlorococcus marinus MIT 9303	a-cyanobacterium	Sargasso Sea, North Atlantic	34° 45' N, 66° 10' 48" W	640086917	AF053397	Kettler et al. (2007) PloS Genet
Ocean	+	Prochlorococcus marinus MIT 9312	a-cyanobacterium	Gulf Stream, North Atlantic	37° 34' 48" N, 68° 16' 48" W	637797801	CP000111	Coleman et al. (2006) Science
Ocean	+	Prochlorococcus marinus MIT 9313	a-cyanobacterium	Gulf Stream, North Atlantic	37° 34' 48" N, 68° 16' 48" W	637447492	BX548175	Rocap et al. (2003) Nature
Ocean	+	Prochlorococcus marinus MIT 9515	a-cyanobacterium	Equatorial Pacific	5° 07' 12" S, 107° 01' 12" W	640081028	CP000552	Kettler et al. (2007) PloS Genet
Ocean	+	Prochlorococcus marinus MIT9202	a-cyanobacterium	South Pacific	12° S, 145° 25' 12" W	647672387	ACDW01000004
Ocean	+	Prochlorococcus marinus NATL1A	a-cyanobacterium	North Atlantic	37° 04' 12" N, 40° W	640084932	CP000553	Kettler et al. (2007) PloS Genet
Ocean	+	Prochlorococcus marinus NATL2A	a-cyanobacterium	North Atlantic	37° 04' 12" N, 40° W	637687658	CP000095	Kettler et al. (2007) PloS Genet
Ocean	+	Prochlorococcus sp. W10	a-cyanobacterium	Pacific Ocean	7° 30' 36" S, 167° W	2553543024	ALPH01000293	Malmstrom al. (2012) ISME J
Ocean	+	Prochlorococcus sp. W12	a-cyanobacterium	Pacific Ocean	7° 30' 36" S, 167° W	2553531276	no sequence	Malmstrom al. (2012) ISME J
Ocean	+	Prochlorococcus sp. W2	a-cyanobacterium	Pacific Ocean	7° 30' 36" S, 167° W	2553536802	ALPB01000050	Malmstrom al. (2012) ISME J
Ocean	+	Synechococcus sp. CC9311	a-cyanobacterium	Oligotrophic edge of the California Current, CalCOFI cruise 93204, station 83.110	31° 54' N, 124° 10' 12" W	638115538	CP000435	Palenik et al. (2006) PNAS
Ocean	+	Synechococcus sp. KORDI-100	a-cyanobacterium	Pacific Ocean		2507316972; 2507317629	no sequence
Ocean	+	Synechococcus sp. WH 8109	a-cyanobacterium	Sargasso Sea, North Atlantic	39° 38' 24" N, 70° 27' 36" W	2563724308	ACNY01000003
Ocean	+	Crocosphaera watsonii WH 0003	b-cyanobacterium	Station ALOHA, Pacific Ocean	22° N, 158° W	2503306659; 2503306076	AESD01000223	Bench et al. (2011) FMICB
Ocean	+	Crocosphaera watsonii WH 0401	b-cyanobacterium	N. equatorial Atlantic	6° N, 49° W	2503318394	no sequence	Bench et al. (2013) J Phycol
Ocean	+	Crocosphaera watsonii WH 8501	b-cyanobacterium	tropical southern Atlantic Ocean	28° S, 48° W	2503747592	AADV02000003
Limestone	-	Scytonema hofmanni UTEX 2349	b-cyanobacterium	limestone, Gorge trail, Watkins Glen state Park, New York, USA	42° 22' 12" N, 76° 52' 48" W		no sequence
Alkaline hot spring	+	Cyanobacterium PCC 7702	b-cyanobacterium	alkaline hot spring, near Reykjavik, Iceland		2512632842; 2512632203	ALWA01000027
Alkaline pod	+	Cyanobacterium stanieri PCC 7202	b-cyanobacterium	alkaline pod, Chad		2503368114	CP003940	Shih et al. (2013) PNAS
Alkaline rock	+	Gloeobacter violaceus PCC 7421	b-cyanobacterium	Calcereous rock in Switzerland		637457686; 637457679	AF132790	Nakamura et al. (2003) DNA Res
limestone	+	Leptolyngbya sp. PCC 7376	b-cyanobacterium	Crystal Cave (limestone), Bermuda, USA	32° 21' N, 64° 42' 36" W	2503887950; 2503886971	CP003946	Shih et al. (2013) PNAS
Alkaline rock	+	Mastigocoleus testarum BC008	b-cyanobacterium	Marine carbonates, Cabo Rojo, Puerto Rico		2264825472; 2264824496	HQ906640
Alkaline hot spring	+	Pleurocapsa sp. PCC 7327	b-cyanobacterium	Hunter's hot spring, Ontario, USA	44° 01' 48" N, 116° 57' 36" W	2509575577	AB039007	Shih et al. (2013) PNAS
Limestone	+	Scytonema hofmanni PCC 7110	b-cyanobacterium	Crystal Cave (limestone), Bermuda, USA	32° 18' 36" N, 64° 45' 36" W	2551954979; 2551959350	AM709637	Dagan et al. (2013) GBE
Alkaline lake	+	Spirulina subsalsa PCC 9445	b-cyanobacterium	Lago di Venere (alkaline-saline volcanic lake), Pantelleria, Italy		2506600117	ALVR01000007	Shih et al. (2013) PNAS
Alkaline hot spring	+	Synechococcus sp. JA-2-3B'a(2-13)	b-cyanobacterium	microbial mat, Octopus Spring Yellowstone National Park	44° 22' 48" N, 110° 41' 24" W	637876663	CP000240	Bhaya et al. (2007) ISME J
Alkaline hot spring	+	Synechococcus sp. JA-3-3Ab	b-cyanobacterium	microbial mat, Octopus Spring Yellowstone National Park	44° 31' 48" N, 110° 48' W	637874126	AY884052	Bhaya et al. (2007) ISME J
